# Supplementary material for: Quantitative Analysis of Antibody Survival across the Infant Digestive Tract Using Mass Spectrometry with Parallel Reaction Monitoring
Source: Foods. 2020 Jun 9;9(6):759. doi: 10.3390/foods9060759 (PMC7353590; doi:10.3390/foods9060759)
Supplement: Supplementary file 1 [file foods-09-00759-s001.zip]

Archive with 2 entries (2 files):
- Supplemental material - Raw data.xlsx
- Supplementary Figure Table for Foods (A revised version).pptx
