# Supplementary material for: Quantitative Analysis of Antibody Survival across the Infant Digestive Tract Using Mass Spectrometry with Parallel Reaction Monitoring
Source: Foods. 2020 Jun 9;9(6):759. doi: 10.3390/foods9060759 (PMC7353590; doi:10.3390/foods9060759)
Supplement: Supplementary file 1 [file foods-09-00759-s001.zip › Supplemental material - Raw data.xlsx]

## Sheet: Raw data for Table 3
MS raw data for Table 3
		Palivizumab																							Isotope labeled peptide							PEG-28
		Measured concentration (ng/µL)					Normalized concentration based on Isotope peptide (ng/µL)									Normalized concentration based on Isotope peptide & PEG-28 (ng/µL)									Measured concentration (ng/µL)							Measured concentration (ng/µL)
Infant	Sample	Rep 1	Rep 2	Rep 3	Rep 4		Rep 1	Rep 2	Rep 3	Rep 4		Average	ERROR	CV (%)		Rep 1	Rep 2	Rep 3	Rep 4		Average	ERROR	CV (%)		Rep 1	Rep 2	Rep 3	Rep 4		Average		Rep 1	Rep 2	Rep 3	Rep 4		Average	Dilution factor
1	Feed	0.833971	0.926378	0.811437	0.87273		36.9015	40.9903	35.9044	38.6165		38.1032	1.11346	5.84447		36.9015	40.9903	35.9044	38.6165		38.1032	1.11346	5.84447		0.0220373	0.0248311	0.0209477	0.0225836		0.0225999		0.103241	0.107438	0.106862	0.10333		0.105218	1
	Gastric	1.06177	1.05621	1.02638	1.07391		32.4843	32.314	31.4016	32.8557		32.2639	0.308877	1.91469		32.6283	32.4573	31.5408	33.0014		32.4069	0.310246	1.91469		0.0328036	0.0333455	0.0317931	0.0328004		0.0326857		0.0980434	0.108474	0.103317	0.10918		0.104753	1.00443
	Intestinal	0.609629	0.614742	0.5694	0.585262		10.289	10.3753	9.61004	9.87776		10.038	0.179259	3.5716		11.7387	11.8371	10.964	11.2695		11.4523	0.204515	3.5716		0.0631971	0.0619809	0.0548075	0.0570167		0.0592505		0.097195	0.0950874	0.0890758	0.0875377		0.092224	1.14089
	Stool	N/D	N/D	N/D	N/D		-	-	-	-		-	-	-		-	-	-	-		-	-	-		0.00103519	0.00104959	0.0010257	0.00101724		0.00103193		0.252495	0.225226	0.222581	0.233472		0.233444	0.45072
2	Feed	0.748099	0.70098	0.717112	0.745241		19.1773	17.9694	18.3829	19.104		18.6584	0.291323	3.1227		19.1773	17.9694	18.3829	19.104		18.6584	0.291323	3.1227		0.0395058	0.0368192	0.0385335	0.0411802		0.0390097		0.205742	0.1917	0.194686	0.197705		0.197458	1
	Gastric	0.333203	0.347774	0.351727	0.367956		11.1329	11.6198	11.7519	12.2941		11.6997	0.238687	4.08023		13.9577	14.5681	14.7337	15.4135		14.6682	0.299249	4.08023		0.0276805	0.0302308	0.030128	0.0316786		0.0299295		0.161807	0.157926	0.156019	0.154233		0.157496	1.25373
	Intestinal	0.136297	0.135125	0.138217	0.137619		1.62837	1.61436	1.65131	1.64416		1.63455	0.00826271	1.01101		2.45783	2.43669	2.49246	2.48167		2.46716	0.0124716	1.01101		0.0820214	0.0788379	0.0906407	0.0833066		0.0837016		0.131558	0.130856	0.132411	0.128456		0.13082	1.50938
	Stool	0.108514	0.107841	0.10875	0.107805		1.97882	1.96654	1.98312	1.96588		1.97359	0.00435243	0.441068		2.25977	2.24574	2.26467	2.24499		2.25379	0.00497037	0.441068		0.0605958	0.0538633	0.0507742	0.054118		0.0548379		0.176195	0.175259	0.170616	0.169567		0.172909	1.14198
3	Feed	0.354034	0.360279	0.341218	0.339673		18.7886	19.1201	18.1085	18.0265		18.5109	0.265331	2.86675		18.7886	19.1201	18.1085	18.0265		18.5109	0.265331	2.86675		0.01928	0.0203805	0.0181632	0.0175482		0.018843		0.146703	0.149713	0.156132	0.149982		0.150632	1
	Gastric	0.448681	0.429357	0.429321	0.442181		16.5532	15.8402	15.8389	16.3134		16.1364	0.178234	2.20909		18.9119	18.0974	18.0959	18.6379		18.4358	0.203632	2.20909		0.0284672	0.025812	0.0264401	0.0277026		0.0271055		0.131419	0.12682	0.13605	0.133091		0.131845	1.1425
	Intestinal	0.478377	0.464627	0.491567	0.482691		5.46977	5.31255	5.62058	5.51909		5.4805	0.0641845	2.34229		7.12567	6.92085	7.32214	7.18992		7.13965	0.0836154	2.34229		0.0866982	0.0835218	0.0900829	0.0895307		0.0874584		0.117053	0.117071	0.112714	0.115673		0.115628	1.30274
	Stool	0.111737	0.111811	0.110836	0.111937		1.24225	1.24308	1.23224	1.24448		1.24051	0.00279604	0.450787		0.949535	0.950166	0.94188	0.951236		0.948204	0.00213719	0.450787		0.0897999	0.0808832	0.0954184	0.0936857		0.0899468		0.215046	0.188474	0.195956	0.1888		0.197069	0.764365
4	Feed	0.531505	0.581895	0.608893	0.594526		14.8421	16.2492	17.0032	16.602		16.1741	0.469945	5.81107		14.8421	16.2492	17.0032	16.602		16.1741	0.469945	5.81107		0.0325533	0.0362603	0.0377564	0.0366723		0.0358106		0.228686	0.206525	0.213285	0.217141		0.21641	1
	Gastric	0.626263	0.667991	0.676805	0.705624		13.4967	14.396	14.586	15.2071		14.4214	0.353553	4.90316		13.6335	14.5419	14.7338	15.3611		14.5676	0.357135	4.90316		0.0438549	0.0464849	0.0459385	0.049326		0.0464011		0.204589	0.221976	0.216044	0.214347		0.214239	1.01013
	Intestinal	0.47224	0.488079	0.482821	0.457704		5.35819	5.53791	5.47824	5.19326		5.3919	0.0760312	2.8202		6.12565	6.3311	6.26289	5.93709		6.16418	0.0869212	2.8202		0.0860308	0.091861	0.0889801	0.0856649		0.0881342		0.196758	0.185049	0.193219	0.18216		0.189297	1.14323
	Stool	0.0431922	N/D	0.041469	0.0404728		0.672281	-	0.64546	0.629954		0.649231	0.0123634	3.29836		0.826366	-	0.793397	0.774338		0.798034	0.015197	3.29836		0.00536774	0.110308	0.0444171	0.0968963		0.0642472		0.177402	0.181058	0.174666	0.171104		0.176058	1.2292

## Sheet: Raw data for Figure 4
MS raw data for Figure 4
		PRM-MS analysis								ELISA
		Relative concentrations (%)								Relative concentrations (%)
Infant	Sample	Rep 1	Rep 2	Rep 3	Rep 4		Average	ERROR		Rep 1	Rep 2	Rep 3	Rep 4	Rep 5	Rep 6		Average	ERROR
1	Feed	-	-	-	-		100	-		-	-	-	-	-	-		100	-
	Gastric	88.4199	79.1828	87.8467	85.4592		85.2271	2.11432		49.0945	41.0785	40.681	45.9504	43.7907	48.1464		44.7902	1.44682
	Intestinal	31.8108	28.8779	30.5367	29.183		30.1021	0.674036		46.3196	40.0083	41.204	44.2926	42.7816	44.9773		43.2639	0.973061
	Stool	N/D	N/D	N/D	N/D		-	-		N/D	N/D	N/D	N/D	N/D	N/D		-	-
2	Feed	-	-	-	-		100	-		-	-	-	-	-	-		100	-
	Gastric	72.7825	81.0717	80.1486	80.682		78.6712	1.972		100.504	80.4516	95.9314	85.5278	84.5934	91.1556		89.6939	3.09131
	Intestinal	12.8164	13.5602	13.5586	12.9903		13.2314	0.192687		22.9162	19.4337	20.4003	30.0001	25.6385	30.2822		24.7785	1.91049
	Stool	11.7836	12.4976	12.3194	11.7514		12.088	0.188701		0.0200631	0.0228562	0.0208912	0.0373877	0.0335066	0.0377695		0.0287457	0.00341832
3	Feed	-	-	-	-		100	-		-	-	-	-	-	-		100	-
	Gastric	100.656	94.6513	99.9305	103.392		99.6575	1.82754		65.9266	96.1907	90.1899	75.5315	82.2852	77.7588		81.3138	4.41168
	Intestinal	37.9254	36.1968	40.4349	39.8853		38.6106	0.968192		43.1454	50.5783	47.7779	47.1976	44.2007	46.457		46.5595	1.08433
	Stool	5.05378	4.96947	5.20132	5.27687		5.12536	0.0696137		0.00771481	0.00680596	0.00844367	0.0122434	0.014779	0.0158645		0.0109752	0.00157484
4	Feed	-	-	-	-		100	-		-	-	-	-	-	-		100	-
	Gastric	91.8565	89.4927	86.653	92.526		90.1321	1.32969		75.7698	73.0469	73.0617	80.559	70.7387	70.5756		73.9586	1.53072
	Intestinal	41.272	38.9625	36.8337	35.7614		38.2074	1.21902		45.1604	48.5432	47.2863	42.5083	40.5867	40.2995		44.0641	1.41812
	Stool	5.5677	N/D	4.66618	4.66414		3.7245	1.2596		0.0107262	0.0129902	0.0125275	0.0144347	0.0144575	0.0155865		0.0134538	0.000707826
